# Supplementary material for: Radiological Outcomes of PEEK Versus Rigid Rod Stabilization in Lumbar Spinal Stenosis Surgery: The Role of Preoperative and Postoperative Findings in Adjacent Segment Disease
Source: Diagnostics (Basel). 2026 May 26;16(11):1625. doi: 10.3390/diagnostics16111625 (PMC13256108; doi:10.3390/diagnostics16111625)
Supplement: Supplementary file 1 [file diagnostics-16-01625-s001.zip]

Archive with 1 entries (1 files):
- diagnostics-4322672-supplementary.pdf
